# Supplementary material for: The cell wall lipoprotein CD1687 acts as a DNA binding protein during deoxycholate-induced biofilm formation in Clostridioides difficile
Source: NPJ Biofilms Microbiomes. 2023 May 11;9:24. doi: 10.1038/s41522-023-00393-5 (PMC10175255; doi:10.1038/s41522-023-00393-5)
Supplement: Supplementary file 3 — Supplementary table 1 [file 41522_2023_393_MOESM3_ESM.xlsx]

## Sheet: Strains, plasmids and primers
Supplementary Table 1: Lists of strains, plasmids and primers used in this study
Strains
Species	Strains	Genotype	Resistance	Reference
C. difficile	630Δerm	630Δerm		Hussain et al. 2005
C. difficile	CDIP2031	630Δerm pDIA6103	Cm/Tm	This study
C. difficile	CDIP1685	630Δerm pDIA6920	Cm/Tm	This study
C. difficile	CDIP1170	630Δerm CD1687::ermpDIA6921	Erm; Cm/Tm	Dubois et al. 2019
C. difficile	CDIP2044	630Δerm Δ1686		This study
C. difficile	CDIP1614	630Δerm Δ1687		This study
C. difficile	CDIP2033	630Δerm Δ1687 pDIA6103	Cm/Tm	This study
C. difficile	CDIP1687	630Δerm Δ1687 pDIA6920	Cm/Tm	This study
C. difficile	CDIP2048	630Δerm Δ1687 pDIA7242	Cm/Tm	This study
C. difficile	CDIP2049	630Δerm Δ1687 pDIA7243	Cm/Tm	This study
C. difficile	CDIP1615	630Δerm Δ1688Δ1689		This study
E. coli	EC1383	Bli5 pDIA7089	Amp/Cm	This study
Plasmids
	pDIA61103	pRPF185ΔgusA	Cm/Tm	Soutourina et al. 2013
	pDIA6920	pRPF185-CD1687	Cm/Tm	Dubois et al. 2019
	pDIA6921	pRPF185-CD1687-his6	Cm/Tm	Dubois et al. 2019
	pDIA7242	pRPF185-CD1687 (partial Sα)	Cm/Tm	This study
	pDIA7243	pRPF185-CD1687 (partial Sβ)	Cm/Tm	This study
	pDIA6877	pMSR0	Cm/Tm	Peltier et al. 2020
	pDIA7244	pMSR0-Δ1686	Cm/Tm	This study
	pDIA7040	pMSR0-Δ1687	Cm/Tm	This study
	pDIA7041	pMSR0-Δ1688Δ1689	Cm/Tm	This study
	pDIA7089	pET20-CD1687-his6	Amp/Cm	This study
	Amp: ampicillin; Cm : chloramphenicol; Tm : thiamphenicol; Erm : erythromycin
Primers
	Primer Name	Sequence	Primers Description
Deletions
	EA096	TTTTTTGTTACCCTAAGTTTGTAGAGTTTTATGTTACAATAAGAAAAA	Forward, upstream, CD1686 deletion
	EA171	GTAGTATTTTATAGTAGGTTATTCATTAATATTCCTCCGTCAAC	Reverse, upstream, CD1686 deletion
	EA172	GAATATTAATGAATAACCTACTATAAAATACTACTATATGAGGTG	Forward, downstream, CD1686 deletion
	EA173	AGATTATCAAAAAGGAGTTTGTCAATATCCACATTGGCTTTTTC	Reverse, downstream, CD1686 deletion
	EA174	GAGTAGATTTAGAAAAGAAGAATATAATAAG	Forward, verification CD1686 deletion
	EA175	GTATCCCCTACCTTTATTTGTCTAT	Reverse, verification CD1686 deletion
	EA001	TTTTTTGTTACCCTAAGTTTGATGATTTCACTTATAATAAAATGC	Forward, upstream, CD1687 deletion
	EA002	TTTATTTGTCCATATTAAGCACCTCATATAGTAG	Reverse, upstream, CD1687 deletion
	EA003	GCTTAATATGGACAAATAAAGGTAGGGG	Forward, downstream, CD1687 deletion
	EA004	AGATTATCAAAAAGGAGTTTGAGAGACTATATATTCAAGTTCATC	Reverse, downstream, CD1687 deletion
	EA005	GTATGGCATGGTTGCTATC	Forward, verification CD1687 deletion
	EA006	GCTTGCTAAGTTCTTCTACTACAC	Reverse, verification CD1687 deletion
	EA007	TTTTTTGTTACCCTAAGTTTGTTGACAGCATGTGAAAAAG	Forward, upstream, CD1688-CD1689 deletion
	EA008	ACTTTTTTGGCTTCATAAGTATCCCCTAC	Reverse, upstream, CD1688-CD1689 deletion
	EA009	ACTTATGAAGGATGTAGATATTGGAACTACATTTG	Forward, downstream, CD1688-CD1689 deletion
	EA010	AGATTATCAAAAAGGAGTTTGCTTCATACATATCATTTCCAG	Reverse, downstream, CD1688-CD1689 deletion
	EA011	GAGGTGCTTAATATGAATAAAATAGT	Forward, verification CD1688-CD1689 deletion
	EA012	CTAATTAGTATACCCATTCTTCATTTC	Reverse, verification CD1688-CD1689 deletion
Complementation/Overexpression
	EA167	ATCTGAGCTCCAGGCCTCTACTATAAAATACTACTATATGAGGTGCT	Forward, cloning of partial CD1687 (Sαβ)
	EA168	GTTTTATTAAAACTTATAGGATCCTTATAGCTTAATATTATTATTTCTTATATTAATAGTATTTTC	Reverse, cloning of partial CD1687 (Sα)
	EA176	ACTACTATTTTCTTCACATGCTGTCAACATAAAAA	Reverse, cloning of partial CD1687 (Sβ)
	EA177	ACAGCATGTGAAGAAAATAGTAGTCAGTATGAGGTG	Forward, cloning of partial CD1687 (Sβ)
	EA178	GTTTTATTAAAACTTATAGGATCCTTATTTGTCTATCTTAACTTTATGAGATTTTAA	Reverse, cloning of partial CD1687 (Sβ)
qRT-PCR
	EA179	GAGAAATTGTTCTGCTCAAAGGA	Forward, qRT-PCR CD1684
	EA180	AGAACTCCATATTTCCCAGTTACG	Reverse, qRT-PCR CD1684
	EA181	GGCTACAAGGTATGGTAATTGG	Forward, qRT-PCR CD1685
	EA182	ACAAAATCCATCGCAAACTG	Reverse, qRT-PCR CD1685
	EA183	TGGAAGAAGAGAAAGCTAAGGAGT	Forward, qRT-PCR CD1686
	EA184	ACTCAATTTGTTCAACACTTTTACT	Reverse, qRT-PCR CD1686
	EA185	TGACTTTAATGCCTGGGAAA	Forward, qRT-PCR CD1687
	EA186	CAATCTTACCCTCTGCCTCA	Reverse, qRT-PCR CD1687
	EA187	AGAAGAACTTAGCAAGCATTTTG	Forward, qRT-PCR CD1688
	EA188	CTTCTCCATCTTCACACTTTTCA	Reverse, qRT-PCR CD1688
	EA189	TGTTAAAATCCCCAGAAAGTACA	Forward, qRT-PCR CD1689
	EA190	CTAGTTTCCTTCATTGCAGTAGC	Reverse, qRT-PCR CD1689
	QRTBD03	TTTTGTTGTGTCTATGAACCTTTGT	Forward, qRT-PCR gyrA
	QRTBD04	TCCTTTACCAGCTCTTATTTGACTT	Reverse, qRT-PCR gyrA
RT-PCR
	EA043	GGGTATGGCATGGTTG	Forward, RT-PCR for the CD1685-CD1689 transcript amplification
	EA027	AGGATCTTTCAGTCTTATTGGGTTCA	Reverse, RT-PCR for the CD1685-CD1689 transcript amplification
5'RACE
	EA021	CCTGTATCATTAAACTCAATTTGTTC	5' RACE, reverse transcription in CD1686 coding sequence
	EA018	ACACAATCTTACCCTCTGCCTC	5' RACE, reverse transcription in CD1687 coding sequence
	P1686	CATACTCCTTAGCTTTCTCTTCTT	Reverse, 5' RACE amplification from CD1686 coding sequence
	P1687	GTCATGTCCAACAAAGCCTTAC	Reverse, 5' RACE amplification from CD1687 coding sequence
	AAP	GGCCACGCGTCGACTAGTACGGGIIGGGIIGGGIIG	Forward, 5' RACE amplifications (Invitrogen)
	T7	TGTAATACGACTCACTATAG GG	Forward, 5'RACE sequencing in TA cloning
	SP6	ATTTAGGTGACACTATAGAATA	Reverse, 5'RACE sequencing in TA cloning
Amplicon for EMSA
	EA197	GAAAACTTTCATTTTCCACCTCC	Reverse, 433bp amplicon used in EMSA
	EA198	GCAATAACAAATAAATTATTAGGAAATAAG	Forward, 433bp amplicon used in EMSA
Amplicon for adherence assay
	EA197	GAAAACTTTCATTTTCCACCTCC	Reverse, 433bp amplicon used in adhesion assay
	EA194	[AmC6]GCAATAACAAATAAATTATTAGGAAATAAG	Forward, 433bp amplicon used in adhesion assay
rRNA depletion
	poolOne001	TTATTTGAGAGTTTGATCCTGGCTCAGGATGAACGCTGGCGGCGTGCCTA
	poolOne002	GCGATTTACTTCGGTAAAGAGCGGCGGACGGGTGAGTAACGCGTGGGTAA
	poolOne003	CGGATAACATACCGAAAGGTATGCTAATACGGGATAATATATTTGAGAGG
	poolOne004	AAAGGTGAGCCAGTACAGGATGGACCCGCGTCTGATTAGCTAGTTGGTAA
	poolOne005	AGGCGACGATCAGTAGCCGACCTGAGAGGGTGATCGGCCACATTGGAACT
	poolOne006	CTCCTACGGGAGGCAGCAGTGGGGAATATTGCACAATGGGCGAAAGCCTG
	poolOne007	GTGAGTGATGAAGGCCTTCGGGTCGTAAAACTCTGTCCTCAAGGAAGATA
	poolOne008	GAGGAAGCCCCGGCTAACTACGTGCCAGCAGCCGCGGTAATACGTAGGGG
	poolOne009	ATTTACTGGGCGTAAAGGGTGCGTAGGCGGTCTTTCAAGTCAGGAGTGAA
	poolOne010	CGTAGTAAGCTCTTGAAACTGGGAGACTTGAGTGCAGGAGAGGAGAGTGG
	poolOne011	GGTGAAATGCGTAGATATTAGGAGGAACACCAGTTGCGAAGGCGGCTCTC
	poolOne012	GCTGAGGCACGAAAGCGTGGGGAGCAAACAGGATTAGATACCCTGGTAGT
	poolOne013	TGAGTACTAGGTGTCGGGGGTTACCCCCTTCGGTGCCGCAGCTAACGCAT
	poolOne014	GGAAGTACGCTCGCAAGAGTGAAACTCAAAGGAATTGACGGGGACCCGCA
	poolOne015	GTGGTTTAATTCGAAGCAACGCGAAGAACCTTACCTAAGCTTGACATCCC
	poolOne016	ATCGGAGAGTTCCCTTCGGGGACATTGGTGACAGGTGGTGCATGGTTGTC
	poolOne017	GAGATGTTGGGTTAAGTCCCGCAACGAGCGCAACCCTTGTCTTTAGTTGC
	poolOne018	CACTCTAGAGAGACTGCCAGGGATAACCTGGAGGAAGGTGGGGATGACGT
	poolOne019	CTTATGCTTAGGGCTACACACGTGCTACAATGGGTAGTACAGAGGGTTGC
	poolOne020	AGCTAATCCCTTAAAGCTACTCTCAGTTCGGATTGTAGGCTGAAACTCGC
	poolOne021	GTTACTAGTAATCGCAGATCAGAATGCTGCGGTGAATGCGTTCCCGGGTC
	poolOne022	GTCACACCACGGGAGTTGGAGACGCCCGAAGCCGATTATCTAACCTTTTG
	poolOne023	GGTGGAATCAATAACTGGGGTGAAGTCGTAACAAGGTAGCCGTATCGGAA
	poolOne024	GGTCAAGTTATTAAGGGTGCAGGGCGGATGCCTTGGCACTAGGAGCCGAT
	poolOne025	CTGCGATAAGCTTCGGGGAGTTGCACGTAAACTTTGATCCGAAGATTTCC
	poolOne026	CTTAGAGTAATGTCTAAGTATCATTAAGTGAATACATAGCTTAATGAGGG
	poolOne027	AAACATCTAAGTACCTGAAGGAAGAGAAAGAAATTCGATTCCGTAAGTAG
	poolOne028	GATTAGCCCAAACCAATAAAGTTTTCTTTATTGGGGTTGCGGACATATCA
	poolOne029	GTAATTGAAGAGGTTTGGAAAGACCCACCACAGAAGGTAATAGTCCTGTA
	poolOne030	CTTTAGATATGATCCAGAGTACCACGGGACACGTGAAACCCTGTGGGAAG
	poolOne031	TCCAAGGCTAAATACTACCTAGTGACCGATAGCGTATAGTACCGTGAGGG
	poolOne032	CCCGGGAGGGGAGTGAAATAGAACCTGAAACCCTGCACTTACAAGCTGTG
	poolOne033	TGTGACCGCGTACTTTTTGTAGAACGGGCCAACGAGTTACGTTAAGTAGC
	poolOne034	AGGTGTGGAGCCGTAGCGAAAGCGAGTTTTAACTGAGCGTTCAGTTACTT
	poolOne035	CCGGGCGACCTACCCATGAGCAGGATGAAGCGAAAGTAAAATTTCGTGGA
	poolOne036	GCGTTGAAAAGCTCGGGGATGACTTGTGGGTAGCGGTGAAATTCCAATCG
	poolOne037	GGTTCTCCCCGAAATAGCTTTAGGGCTAGCCTCAAGGTGAGAGATACGGA
	poolOne038	GTCCTAGGGGGTATTGCACCTACCGAAGACTATCAAACTCCGAATGCCGT
	poolOne039	AGTCAGACTGTGGGTGATAAGATTCATAGTCGAAAGGGCAACAGCCCAGA
	poolOne040	CCTAAATGTAAGTTAAGTGGTAAAGGATGTGGGATTGCACAGACAACCAG
	poolOne041	GCAGCCACTCATTCAAAGAGTGCGTAATAGCTCACTGGTCGAGTGATCCT
	poolOne042	GGGGCTAAAACTTACTACCGAAGCTACGGCATCAGTAATGATGGGTAGGG
	poolOne043	GTTGAAGCATGACCGTAAGGACATGTGGACAGTATGGGAGTGAGAATGTT
	poolOne044	ATGTGGGTGAGAATCCCACAGGCCGTAAACCCAAGGTTTCCAGGGGAAGG
	poolOne045	TTAGTCGGGACCTAAGCTGAGGCCGAAAGGCGTAGGTGATGGACAACAGG
	poolOne046	TACCGATAACCGTTTGAGAGAAGGGATGACACAGTAGGATAAGCTAAGCA
	poolOne047	GTGCCCAAGCATTGAGGCAGTCAAAGTAGGCAAATCCGCTTTGATAATGC
	poolOne048	AGCGAAATTTAGTAGCGAAGTAGCTGATTTCACACTGTCAAGAAAAGTCT
	poolOne049	GTACCCGTACCGCAAACCGACACAGGTGGGTGAGGAGAGTATCCTAAGGC
	poolOne050	TGTTAAGGAACTCGGCAAAATGACCCCGTAACTTAGGGATAAGGGGTGCC
	poolOne051	CAGAGAATAGGCCCAAGCGACTGTTTACCAAAAACATAGGTTTCTGCTAA
	poolOne052	ATAGGAGCTGACGCCTGCCCGGTGCTGGAAGGTTAAGGGGATCTGTTAGA
	poolOne053	AACTTAAGCCCCAGTAAACGGCGGCCGTAACTATAACGGTCCTAAGGTAG
	poolOne054	GGTAAGTTCCGACCCGCACGAAAGGCGTAACGATTTGGGCACTGTCTCAA
	poolOne055	AATTGTAATTCCGGTGAAGATGCCGGATACCTGCGACAGGACGGAAAGAC
	poolOne056	TGTAGCTTGACATTGGGTCTTGGTACTACATGTACAGGATAGGTGGGAGG
	poolOne057	GCCAGTTTTGGCGGAGCCATCCTTGGGATACCACCCTTGTAGTACTGGGA
	poolOne058	ATGAATCTGGTCTTGGGACACTGTCAGGTGGGCAGTTTGACTGGGGCGGT
	poolOne059	AACGGAGGCGCTCAAAGGTTCTCTCAGTACGGTCGGAAATCGTACGTAGA
	poolOne060	AGAGCTTGATTGCAAGACATACAGGTCGAGCAAGGATGAAAATCGGACTT
	poolOne061	CTGCGTGGAAGGGCCATCGCTCAACGGATAAAAGCTACCCTGGGGATAAC
	poolOne062	AAGAGTCCACATCGACGGGGAGGTTTGGCACCTCGATGTCGGCTCATCAC
	poolOne063	TAGGTCCCAAGGGTTGGGCTGTTCGCCCATTAAAGTGGTACGCGAGCTGG
	poolOne064	AGACAGTTCGGTCCCTATCCGTCGCAGGCGTAGGAAATTTGAGAAGACCT
	poolOne065	GGACCGGGATGGACGTACCTCTGGTGTACCAGTTGTCCTGCCAAGGGCAT
	poolOne066	TACGGAATGGATAAGCGCTGAAAGCATCTAAGCGCGAAGCCAACTTCAAG
	poolOne067	GCAAGGGTAAGACCCCAGAAAGACTATCTGGTTGATAGGTCGAAGGTGTA
	poolOne068	TCTGGTTATAATAGCAGAGAGGATACACCTGTTCCCATTCCGAACACAGA
	poolOne069	CGCTGATGGTACTTGGTGGGAAACTGCCTGGGAGAGTAGGACATAGCCAG
	poolOne070	TATAGACGAAGAAGTTTGGAAAAACTCATCATAGAAGGTAATAATCCTGT
	poolOne071	TTGGTCAAGTCCTCGACCTATTAGTATCGATAAGCTAAATACATTGCTGC
	poolOne072	CTATCAACCAGATAGTCTTTCTGGGGTCTTACCCTTGCGGTGGGAAATCT
	poolOne073	TTCGCGCTTAGATGCTTTCAGCGCTTATCCATTCCGTACATAGCTACCCA
	poolOne074	GAACAACTGGTACACCAGAGGTACGTCCATCCCGGTCCTCTCGTACTAAG
	poolOne075	ATTTCCTACGCCTGCGACGGATAGGGACCGAACTGTCTCACGACGTTCTG
	poolOne076	CCACTTTAATGGGCGAACAGCCCAACCCTTGGGACCTACTACAGCCCCAG
	poolOne077	CATCGAGGTGCCAAACCTCCCCGTCGATGTGGACTCTTGGGGGAGATAAG
	poolOne078	GTAGCTTTTATCCGTTGAGCGATGGCCCTTCCACGCAGAACCACCGGATC
	poolOne079	CATCCTTGCTCGACCTGTATGTCTTGCAATCAAGCTCTCTTTTGCCTTTA
	poolOne080	TTCCGACCGTACTGAGAGAACCTTTGAGCGCCTCCGTTACCTTTTGGGAG
	poolOne081	AAACTGCCCACCTGACAGTGTCCCAAGACCAGATTCATGGCCTATGGTTA
	poolOne082	AAGGGTGGTATCCCAAGGATGGCTCCGCCAAAACTGGCGTCCTGGTTTCA
	poolOne083	CCTGTACATGTAGTACCAAGACCCAATGTCAAGCTACAGTAAAGCTCCAT
	poolOne084	TGTCGCAGGTATCCGGCATCTTCACCGGAATTACAATTTCACCGAGTCTG
	poolOne085	CCAAATCGTTACGCCTTTCGTGCGGGTCGGAACTTACCCGACAAGGAATT
	poolOne086	CGTTATAGTTACGGCCGCCGTTTACTGGGGCTTAAGTTCACTGCTTCGAT
	poolOne087	CCTTAACCTTCCAGCACCGGGCAGGCGTCAGCTCCTATACATCGTCTTGC
	poolOne088	TATGTTTTTGGTAAACAGTCGCTTGGGCCTATTCTCTGCGGCCACCTGAT
	poolOne089	CCCTAAGTTACGGGGTCATTTTGCCGAGTTCCTTAACAACAGTTCTCTCG
	poolOne090	TCTCCTCACCCACCTGTGTCGGTTTGCGGTACGGGTACCTTTAACCTCGA
	poolOne091	ACAGTGTGAAATCAGCTACTTCGCTACTAAATTTCGCTCCCCATCACATC
	poolOne092	CGGATTTGCCTACTTTGACTGCCTCAATGCTTGGGCACACATAACCAACA
	poolOne093	CCTACTGTGTCATCCCTTCTCTCAAATGGTTATCGGTAGTACAGGAATAT
	poolOne094	CACCTACGCCTTTCGGCCTCAGCTTAGGTCCCGACTAACCCAGGGCGGAC
	poolOne095	AACCTTGGGTTTACGGCCTGTGGGATTCCCACCCACATCTCGCTACTCAT
	poolOne096	CCCATACTGTCCACATGTCCTTACGGTCATGCTTCAACCCGTATGGGAAG
	poolOne097	TTACTGATGCCGTAGCTTCGGTAGTAAGTTTTAGCCCCGGAAATCTTCGG
	poolOne098	CCAGTGAGCTATTACGCACTCTTTGAATGAGTGGCTGCTTCTAAGCCAAC
	poolOne099	GCAATCCCACATCCTTTACCACTTAACTTACATTTAGGGACCTTAGCTGA
	poolOne100	CCCTTTCGACTATGAATCTTATCACCCACAGTCTGACTCCCAAGTATAAG
	poolOne101	GTTTGATAGTCTTCGGTAGGTGCAATACCCCCTAGGACATTCAGTGCTCT
	poolOne102	ACCTTGAGGCTAGCCCTAAAGCTATTTCGGGGAGAACCAGCTATCTCCGG
	poolOne103	CACCGCTACCCACAAGTCATCCCCGAGCTTTTCAACGCTCGTGGGTTCGG
	poolOne104	TACTTTCGCTTCATCCTGCTCATGGGTAGGTCGCCCGGTTTCGGGTCTAC
	poolOne105	GCTCAGTTAAAACTCGCTTTCGCTACGGCTCCACACCTTAAGTGCTTAAC
	poolOne106	AACTCGTTGGCCCGTTCTACAAAAAGTACGCGGTCACACAAGAAATGTGC
	poolOne107	GTGCAGGGTTTCAGGTTCTATTTCACTCCCCTCCCGGGGTTCTTTTCACC
	poolOne108	TATACGCTATCGGTCACTAGGTAGTATTTAGCCTTGGAGGGTGGTCCCTC
	poolOne109	TTTCACGTGTCCCGTGGTACTCTGGATCATATCTAAAGTCTTCTCGTTTA
	poolOne110	ACCTTCTGTGGTGGGTCTTTCCAAACCTCTTCAATTACGATACCTCTTCG
	poolOne111	AACCCCAATAAAGAAAACTTTATTGGTTTGGGCTAATCCGCGTTCGCTCG
	poolOne112	TCGAATTTCTTTCTCTTCCTTCAGGTACTTAGATGTTTCAGTTCCCTGAG
	poolOne113	TATGTATTCACTTAATGATACTTAGACATTACTCTAAGTGAGTTTCCTCA
	poolOne114	ATCAAAGTTTACGTGCAACTCCCCGAAGCTTATCGCAGCTTATCACGTCC
	poolOne115	AAAGGAGGTGATCCAGCCGCACCTTCCGATACGGCTACCTTGTTACGACT
	poolOne116	ATTCCACCTTCGACGACTTCTTCCAAAAGGTTAGATAATCGGCTTCGGGC
	poolOne117	GGTGTGACGGGCGGTGTGTACAAGACCCGGGAACGCATTCACCGCAGCAT
	poolOne118	CTAGTAACTCCAGCTTCATGTAGGCGAGTTTCAGCCTACAATCCGAACTG
	poolOne119	GATTAGCTCCACCTTACGGCTTGGCAACCCTCTGTACTACCCATTGTAGC
	poolOne120	AGCATAAGGGGCATGATGATTTGACGTCATCCCCACCTTCCTCCAGGTTA
	poolOne121	CTAGAGTGCCCAACTTAATGATGGCAACTAAAGACAAGGGTTGCGCTCGT
	poolOne122	AACATCTCACGACACGAGCTGACGACAACCATGCACCACCTGTCACCAAT
	poolOne123	TCTCCGATTAAGGAGATGTCATTGGGATGTCAAGCTTAGGTAAGGTTCTT
	poolOne124	TAAACCACATGCTCCGCTACTTGTGCGGGTCCCCGTCAATTCCTTTGAGT
	poolOne125	GTACTTCCCAGGCGGAGTACTTAATGCGTTAGCTGCGGCACCGAAGGGGG
	poolOne126	AGTACTCATCGTTTACAGCGTGGACTACCAGGGTATCTAATCCTGTTTGC
	poolOne127	GCCTCAGCGTCAGTTACAGTCCAGAGAGCCGCCTTCGCAACTGGTGTTCC
	poolOne128	ATTTCACCGCTACACTAGGAATTCCACTCTCCTCTCCTGCACTCAAGTCT
	poolOne129	TTACTACGGTTGAGCCGTAGCCTTTCACTCCTGACTTGAAAGACCGCCTA
	poolOne130	CAGTAAATCCGGATAACGCTAGCCCCCTACGTATTACCGCGGCTGCTGGC
	poolOne131	GCTTCCTCCTCAAGTACCGTCATTATCTTCCTTGAGGACAGAGTTTTACG
	poolOne132	TCACTCACGCGGCGTTGCTGCATCAGGCTTTCGCCCATTGTGCAATATTC
	poolOne133	CGTAGGAGTTTGGACCGTGTCTCAGTTCCAATGTGGCCGATCACCCTCTC
	poolOne134	CGTCGCCTTGGTAAGCCGTTACCTTACCAACTAGCTAATCAGACGCGGGT
	poolOne135	TCACCTTTGATATTCAAGAGATGCCTCTCAAATATATTATCCCGTATTAG
	poolOne136	GTTATCCGTGTGTACAGGGTAGGTTACCCACGCGTTACTCACCCGTCCGC
	poolOne137	TAAATCGCTCAACTTGCATGTGTTAGGCACGCCGCCAGCGTTCATCCTGA
	poolOne138	GCCGCTCTTTACCGAAGTAAATCGCTCAACTTGCATGTGTTAGGCACGCC
	poolOne139	AGCATACCTTTCGGTATGTTATCCGTGTGTACAGGGTAGGTTACCCACGC
	poolOne140	GTCCATCCTGTACTGGCTCACCTTTGATATTCAAGAGATGCCTCTCAAAT
	poolOne141	TCAGGTCGGCTACTGATCGTCGCCTTGGTAAGCCGTTACCTTACCAACTA
	poolOne142	TCCCCACTGCTGCCTCCCGTAGGAGTTTGGACCGTGTCTCAGTTCCAATG
	poolOne143	CGACCCGAAGGCCTTCATCACTCACGCGGCGTTGCTGCATCAGGCTTTCG
	poolOne144	GCACGTAGTTAGCCGGGGCTTCCTCCTCAAGTACCGTCATTATCTTCCTT
	poolOne145	TACGCACCCTTTACGCCCAGTAAATCCGGATAACGCTAGCCCCCTACGTA
	poolOne146	CTCCCAGTTTCAAGAGCTTACTACGGTTGAGCCGTAGCCTTTCACTCCTG
	poolOne147	CCTCCTAATATCTACGCATTTCACCGCTACACTAGGAATTCCACTCTCCT
	poolOne148	GCTCCCCACGCTTTCGTGCCTCAGCGTCAGTTACAGTCCAGAGAGCCGCC
	poolOne149	GGTAACCCCCGACACCTAGTACTCATCGTTTACAGCGTGGACTACCAGGG
	poolOne150	GTTTCACTCTTGCGAGCGTACTTCCCAGGCGGAGTACTTAATGCGTTAGC
	poolOne151	TTCGCGTTGCTTCGAATTAAACCACATGCTCCGCTACTTGTGCGGGTCCC
	poolOne152	ATGTCCCCGAAGGGAACTCTCCGATTAAGGAGATGTCATTGGGATGTCAA
	poolOne153	GTTGCGGGACTTAACCCAACATCTCACGACACGAGCTGACGACAACCATG
	poolOne154	TATCCCTGGCAGTCTCTCTAGAGTGCCCAACTTAATGATGGCAACTAAAG
	poolOne155	GCACGTGTGTAGCCCTAAGCATAAGGGGCATGATGATTTGACGTCATCCC
	poolOne156	TGAGAGTAGCTTTAAGGGATTAGCTCCACCTTACGGCTTGGCAACCCTCT
	poolOne157	ATTCTGATCTGCGATTACTAGTAACTCCAGCTTCATGTAGGCGAGTTTCA
	poolOne158	GCGTCTCCAACTCCCGTGGTGTGACGGGCGGTGTGTACAAGACCCGGGAA
	poolOne159	CTTCACCCCAGTTATTGATTCCACCTTCGACGACTTCTTCCAAAAGGTTA
	poolOne160	TGCAACTCCCCGAAGCTTATCGCAGCTTATCACGTCCTTCATCGGCTCCT
	poolOne161	AATGATACTTAGACATTACTCTAAGTGAGTTTCCTCATTCGGAAATCTTC
	poolOne162	TCTTCCTTCAGGTACTTAGATGTTTCAGTTCCCTGAGTTCCCCTCATTAA
	poolOne163	AAAACTTTATTGGTTTGGGCTAATCCGCGTTCGCTCGCCGCTACTTACGG
	poolOne164	GGTCTTTCCAAACCTCTTCAATTACGATACCTCTTCGTTATGATATGTCC
	poolOne165	GTGGTACTCTGGATCATATCTAAAGTCTTCTCGTTTAACATACAGGACTA
	poolOne166	TCACTAGGTAGTATTTAGCCTTGGATGGTGGTCCCTCCTGCTTCCCACAG
	poolOne167	GGTTCTATTTCACTCCCCTCCCGGGGTTCTTTTCACCTTTCCCTCACGGT
	poolOne168	GTTCTACAAAAAGTACGCGGTCACACAAGAAATGTGCTTCCACAGCTTGT
	poolOne169	TCGCTTTCGCTACGGCTCCACACCTTAAGTGCTTAACCTTGCTACTTAAC
	poolOne170	TCCTGCTCATGGGTAGGTCGCCCGGTTTCGGGTCTACGTCAAGTAACTGA
	poolOne171	AAGTCATCCCCGAGCTTTTCAACGCTCGTGGGTTCGGACCTCCACGAAAT
	poolOne172	CCCTAAAGCTATTTCGGGGAGAACCAGCTATCTCCGGGCTCGATTGGAAT
	poolOne173	CGGTAGGTGCAATACCCCCTAGGACATTCAGTGCTCTACCTCCGTATCTC
	poolOne174	GAATCTTATCACCCACAGTCTGACTCCCAAGTATAAGATGACGGCATTCG
	poolOne175	CTTTACCACTTAACTTACATTTAGGGACCTTAGCTGACGATCTGGGCTGT
	poolOne176	ACGCACTCTTTGAATGAGTGGCTGCTTCTAAGCCAACATCCTGGTTGTCT
	poolOne177	AGCTTCGGTAGTAAGTTTTAGCCCCGGAAATCTTCGGCGCAGGATCACTC
	poolOne178	CATGTCCTTACGGTCATGCTTCAACCCGTATGGGAAGCTCCCCTACCCAT
	poolOne179	CGGCCTGTGGGATTCTCACCCACATCTCGCTACTCATGCCAACATTCTCA
	poolOne180	CGGCCTCAGCTTAGGTCCCGACTAACCCAGGGCGGACGAACCTTCCCCTG
	poolOne181	CCCTTCTCTCAAACGGTTATCGGTAGTACAGGAATATCAACCTGTTGTCC
	poolOne182	TTTGACTGCCTCAATGCTTGGGCACACATAACCAACAGTGTGCTTAGCTT
	poolOne183	AGCTACTTCGCTACTAAATTTCGCTCCCCATCACATCCCAGCATTATCAA
	poolOne184	CTGTGTCGGTTTGCGGTACGGGTACCTTTAACCTCGATAGAGACTTTTCT
	poolOne185	GGTCATTTTGCCGAGTTCCTTAACAACAGTTCTCTCGCTGGCCTTAGGAT
	poolOne186	AACAGTCGCTTGGGCCTATTCTCTGCGGCCACCTGATGGTGGCACCCCTT
	poolOne187	GCACCGGGCAGGCGTCAGCTCCTATACATCGTCTTGCGACTTAGCAGAAA
	poolOne188	GCCGCCGTTTACTGGGGCTTAAGTTCACTGCTTCGATTGCTCTAACAGAT
	poolOne189	CCTTTCGTGCGGGTCGGAACTTACCCGACAAGGAATTTCGCTACCTTAGG
	poolOne190	CGGCATCTTCACCGGAATTACAATTTCACCGAGTCTGTTGTTGAGACAGT
	poolOne191	TACCAAGACCCAATGTCAAGCTACAGTAAAGCTCCATGGGGTCTTTCCGT
	poolOne192	CAAGGATGGCTCCGCCAAAACTGGCGTCCTGGTTTCAAAGCCTCCCACCT
	poolOne193	GACAGTGTCCCAAGACCAGATTCATGGCCTATGGTTAGAGTCCCAGTACT
	poolOne194	GAGAGAACCTTTGAGCGCCTCCGTTACCTTTTGGGAGGCGACCGCCCCAG
	poolOne195	CCTGTATGTCTTGCAATCAAGCTCTCTTTTGCCTTTACACTCTACGTACG
	poolOne196	GTTGAGCGATGGCCCTTCCACGCAGAACCACCGGATCACTAAGTCCGATT
	poolOne197	AACCTCCCCGTCGATGTGGACTCTTGGGGGAGATAAGCCTGTTATCCCCA
	poolOne198	CGAACAGCCCAACCCTTGGGACCTACTACAGCCCCAGGATGTGATGAGCC
	poolOne199	GCGACGGATAGGGACCGAACTGTCTCACGACGTTCTGAACCCAGCTCGCG
	poolOne200	ACCAGAGGTACGTCCATCCCGGTCCTCTCGTACTAAGGACAGGTCTTCTC
	poolOne201	GCTTTCAGCGCTTATCCATTCCGTACATAGCTACCCAGCCATGCCCTTGG
	poolOne202	AGTCTTTCTGGGGTCTTACCCTTGCGGTGGGAAATCTTATCTTGAAGTTG
	poolOne203	CGACCTATTAGTATCGATAAGCTAAATACATTGCTGCACTTACACCTTCG
	poolOne204	AGTTTCCCACCAAGTACCATCAGCGCTAGAGAGCTTAACTTCTGTGTTCG
	poolOne205	GTTTTTCCAAACTTCTTCGTCTATAATGACCTCTTATATGTGGTATGTCC
	poolOne206	TGGTACTCTGGATCATACCTAAAGAATTATTATTTTGACTACAGGATTAT
	poolOne207	CCCAGAAAGACTATCTGGTTGATAGGTCGAAGGTGTAAGTGCAGCAATGT
	poolOne208	AGCGCTGAAAGCATCTAAGCGCGAAGCCAACTTCAAGATAAGATTTCCCA
	poolOne209	CGTACCTCTGGTGTACCAGTTGTTCTGCCAAGGGCATGGCTGGGTAGCTA
	poolOne210	CCTATCCGTCGCAGGCGTAGGAAATTTGAGAAGACCTGTCCTTAGTACGA
	poolOne211	TTGGGCTGTTCGCCCATTAAAGTGGTACGCGAGCTGGGTTCAGAACGTCG
	poolOne212	GACGGGGAGGTTTGGCACCTCGATGTCGGCTCATCACATCCTGGGGCTGT
	poolOne213	CCATCGCTCAACGGATAAAAGCTACCCTGGGGATAACAGGCTTATCTCCC
	poolOne214	AAGACATACAGGTCGAGCAAGGATGAAAATCGGACTTAGTGATCCGGTGG
	poolOne215	AAAGGTTCTCTCAGTACGGTCGGAAATCGTACGTAGAGTGTAAAGGCAAA
	poolOne216	TGGGACACTGTCAGGTGGGCAGTTTGACTGGGGCGGTCGCCTCCCAAAAG
	poolOne217	GAGCCATCCTTGGGATACCACCCTTGTAGTACTGGGACTCTAACCATAGG
	poolOne218	TGGGTCTTGGTACTACATGTACAGGATAGGTGGGAGGCTTTGAAACCAGG
	poolOne219	GTGAAGATGCCGGATACCTGCGACAGGACGGAAAGACCCCATGGAGCTTT
	poolOne220	CCGCACGAAAGGCGTAACGATTTGGGCACTGTCTCAACAACAGACTCGGT
	poolOne221	GTAAACGGCGGCCGTAACTATAACGGTCCTAAGGTAGCGAAATTCCTTGT
	poolOne222	CCTGCCCGGTGCTGGAAGGTTAAGGGGATCTGTTAGAGCAATCGAAGCAG
	poolOne223	CAAGCGACTGTTTACCAAAAACATAGGTTTCTGCTAAGTCGCAAGACGAT
	poolOne224	GGCAAAATGACCCCGTAACTTAGGGATAAGGGGTGCCACCATCAGGTGGC
	poolOne225	AAACCGACACAGGTGGGTGAGGAGAGTATCCTAAGGCCAGCGAGAGAACT
	poolOne226	AGCGAAGTAGCTGATTTCACACTGTCAAGAAAAGTCTCTATCGAGGTTAA
	poolOne227	GAGGCAGTCAAAGTAGGCAAATCCGCTTTGATAATGCTGGGATGTGATGG
	poolOne228	TTGAGAGAAGGGATGACACAGTAGGATAAGCTAAGCACACTGTTGGTTAT
	poolOne229	AAGCTGAGGCCGAAAGGCGTAGGTGATGGACAACAGGTTGATATTCCTGT
	poolOne230	TCCCACAGGCCGTAAACCCAAGGTTTCCAGGGGAAGGTTCGTCCGCCCTG
	poolOne231	CGTAAGGACATGTGGACAGTATGGGAGTGAGAATGTTGGCATGAGTAGCG
	poolOne232	ACTACCGAAGCTACGGCATCAGTAATGATGGGTAGGGGAGCTTCCCATAC
	poolOne233	CAAAGAGTGCGTAATAGCTCACTGGTCGAGTGATCCTGCGCCGAAGATTT
	poolOne234	TAAGTGGTAAAGGATGTGGGATTGCACAGACAACCAGGATGTTGGCTTAG
	poolOne235	GTGATAAGATTCATAGTCGAAAGGGCAACAGCCCAGATCGTCAGCTAAGG
	poolOne236	TTGCACCTACCGAAGACTATCAAACTCCGAATGCCGTCATCTTATACTTG
	poolOne237	ATAGCTTTAGGGCTAGCCTCAAGGTGAGAGATACGGAGGTAGAGCACTGA
	poolOne238	CGGGGATGACTTGTGGGTAGCGGTGAAATTCCAATCGAGCCCGGAGATAG
	poolOne239	CCATGAGCAGGATGAAGCGAAAGTAAAATTTCGTGGAGGTCCGAACCCAC
	poolOne240	TAGCGAAAGCGAGTTTTAACTGAGCGTTCAGTTACTTGACGTAGACCCGA
	poolOne241	TTTTTGTAGAACGGGCCAACGAGTTACGTTAAGTAGCAAGGTTAAGCACT
	poolOne242	TGAAATAGAACCTGAAACCCTGCACTTACAAGCTGTGGAAGCACATTTCT
	poolOne243	ACTACCTAGTGACCGATAGCGTATAGTACCGTGAGGGAAAGGTGAAAAGA
	poolOne244	CCAGAGTACCACGGGACACGTGAAACCCTGTGGGAAGCAGGAGGGACCAC
	poolOne245	TTTGGAAAGACCCACCACAGAAGGTAATAGTCCTGTATGTTAAACGAGAA
	poolOne246	CAATAAAGTTTTCTTTATTGGGGTTGCGGACATATCATAACGAAGAGGTA
	poolOne247	CCTGAAGGAAGAGAAAGAAATTCGATTCCGTAAGTAGCGGCGAGCGAACG
	poolOne248	CTAAGTATCATTAAGTGAATACATAGCTTAATGAGGGGAACTCAGGGAAC
	poolOne249	CGGGGAGTTGCACGTAAACTTTGATCCGAAGATTTCCGAATGAGGAAACT
	poolOne250	AGGGTGCAGGGCGGATGCCTTGGCACTAGGAGCCGATGAAGGACGTGATA
	poolOne251	CCTGTTCCCATTCCGAACACAGAAGTTAAGCTCTCTAGCGCTGATGGTAC
